# Supplementary material for: Benchtop and Animal Validation of a Projective Imaging System for Potential Use in Intraoperative Surgical Guidance
Source: PLoS One. 2016 Jul 8;11(7):e0157794. doi: 10.1371/journal.pone.0157794 (PMC4938571; doi:10.1371/journal.pone.0157794)
Supplement: S1 File — The concentration of ICG aqueous solution are 0, 0.0001, 0.0005, 0.001, 0.002, 0.003, 0.004, 0.006, 0.008, 0.01, 0.02, 0.03, 0.08, 0.1 mg/ml respectively. Fluorescence intensity is detected at each concentration of ICG aqueous solution by IVIS Lumina III and projective surgical navigation system. Average value and standard deviation of fluorescence intensity are calculated at the same time. (XLSX) [file pone.0157794.s001.xlsx]

## Sheet: Sheet1
	the concentration of ICG aqueous solution(mg/ml)	group1	group2	group3	group4	group5	group6	group7	group8		average value	standard deviation
IVIS Lumina III	0	2.37977	2.31857	2.75237	2.87748	2.91011	2.32673	2.73741	2.70477		2.6259	0.245896
	0.0001	3.04474	3.41599	3.80491	3.07738	4.04968	2.87476	3.15217	3.38607		3.35071	0.402607
	0.0005	8.77386	8.75754	7.74308	8.45837	8.5794	6.89044	7.67917	7.39903		8.03511	0.704058
	0.001	27.4395	29.5076	36.4408	41.8586	34.3122	28.5663	27.8967	29.6797		31.9627	5.11675
	0.002	71.1134	55.8311	56.2225	81.1945	62.5491	66.0654	58.7948	62.9082		64.3348	8.51244
	0.003	83.4899	93.3961	102.692	97.3965	95.518	73.0753	100.621	101.158		93.4182	10.2149
	0.004	116.968	89.6041	107.506	102.366	84.817	77.8462	75.1474	93.3289		93.4479	14.6286
	0.006	91.3585	88.7906	94.6415	95.7036	107.595	92.28	104.56	80.9108		94.4799	8.50372
	0.008	102.231	118.131	113.351	134.14	128.364	115.28	109.813	102.871		115.523	11.2911
	0.01	110.038	102.05	117.999	111.619	116.061	103.082	124.442	111.293		112.073	7.46678
	0.02	99.74	103.284	95.0989	93.7578	99.2233	82.3144	96.9211	98.9478		96.161	6.32349
	0.05	73.6922	59.7978	57.3844	61.4711	65.8778	58.9033	60.9444	58.3022		62.0466	5.37904
	0.08	24.58	23.8522	23.8556	26.05	30.9989	24.6144	20.9978	22.1489		24.6372	3.00321
	0.1	14.8011	15.7644	17.4111	18.1911	18.6844	18.3089	16.9422	15.1289		16.904	1.50858
	the concentration of ICG aqueous solution(mg/ml)	group1	group2	group3	group4	group5	group6	group7	group8		average value	standard deviation
the projective system	0	3.3611	3.1944	3.5833	3.787	3.2963	3.5216	3.5556	3.2099		3.43865	0.207396
	0.0001	5.2377	5.9136	6.0648	5.0309	4.2346	4.6852	5.534	4.2623		5.12039	0.699415
	0.0005	14.4784	14.963	14.7469	14.1636	14.3735	14.9877	14.7346	14.0926		14.5675	0.343782
	0.001	38.8056	40.0093	41.4784	37.2593	38.713	40.1481	41.4012	37.2377		39.3816	1.66205
	0.002	83.0062	87.7901	81.7623	89.1883	82.8457	86.7068	81.784	88.3704		85.1817	3.13452
	0.003	128.636	127.182	128.731	118.586	129.099	128.009	128.926	118.528		125.962	4.61039
	0.004	159.451	147.012	126.509	137.929	159.451	147.012	126.509	137.929		142.725	12.9182
	0.006	141.679	162.015	164.299	151.543	141.284	161.506	164.571	150.549		154.681	9.75522
	0.008	189.951	180.357	175.875	173.356	189.951	196.233	175.875	162.84		180.555	10.9014
	0.01	128.681	145.809	123.993	136.664	135.549	133.253	126.527	121.512		131.498	7.92527
	0.02	74.2561	99.8824	109.673	98.8889	79.6958	101.871	115.287	105.82		98.1718	14.2135
	0.03	51.9844	59.3042	62.5095	60.7625	52.9625	52.179	57.9297	58.7813		57.0516	4.11506
	0.08	13.9219	15.0404	14.7266	15.2561	13.1354	15.0667	14.1373	14.3567		14.4551	0.713996
	0.1	12.3549	12.9926	14	13.6471	12.2813	14.0037	13.3495	13.5478		13.2721	0.674935
