# Supplementary material for: Benchtop and Animal Validation of a Projective Imaging System for Potential Use in Intraoperative Surgical Guidance
Source: PLoS One. 2016 Jul 8;11(7):e0157794. doi: 10.1371/journal.pone.0157794 (PMC4938571; doi:10.1371/journal.pone.0157794)
Supplement: S2 File — The projection bias is detected with the height difference with and without height correction algorithm. Average value and standard deviation of projection bias are calculated at the same time. (XLSX) [file pone.0157794.s002.xlsx]

## Sheet: Sheet1
	height difference (mm)	gruop1	gruop2	gruop3	gruop4	gruop5	gruop6		average value		standard deviation
without height correction algorithm	-45	-10.8321	-8.21819	-9.6106	-10.2213	-8.53755	-10.654		-9.67896		1.0969
	-40	-9.65602	-7.9452	-8.12371	-9.22775	-7.58299	-8.37351		-8.48486		0.796358
	-35	-7.95189	-6.83824	-6.69831	-8.29701	-6.26772	-8.13825		-7.36524		0.864519
	-30	-7.02171	-5.28671	-5.07088	-7.4523	-5.12085	-6.62447		-6.09615		1.06137
	-25	-5.37697	-4.4825	-4.21071	-6.33043	-3.58946	-5.0804		-4.84508		0.964887
	-20	-4.10312	-3.00423	-3.43485	-4.61454	-2.51352	-4.31814		-3.66474		0.81678
	-15	-2.95637	-1.96062	-2.51907	-3.22587	-1.66641	-2.94934		-2.54628		0.618124
	-10	-1.65817	-1.15584	-1.51349	-1.85775	-0.912414	-2.61815		-1.6193		0.596951
	-5	-1.01389	-0.348228	-1.00413	-1.13843	-0.270416	-0.16874		-0.657305		0.438823
	0	-0.321051	0.280751	0.643234	-0.465942	0.691888	0.720815		0.258283		0.531182
	5	0.506221	1.11136	1.45431	0.56086	0.851108	0.591649		0.845918		0.374682
	10	1.56295	3.0988	1.69256	1.04188	1.93294	0.998725		1.72131		0.768367
	15	3.55433	3.9468	1.89946	1.70021	3.20088	2.01232		2.719		0.963997
	20	4.78246	5.56508	3.0204	3.15357	5.23929	3.38415		4.19083		1.13441
	25	6.10512	6.07535	4.61918	4.22751	5.49406	4.90451		5.23762		0.778954
	30	7.33659	7.38613	6.20459	6.19275	6.7777	6.77436		6.77869		0.520225
	35	8.7885	8.48969	7.01185	7.42841	8.94247	7.62213		8.04718		0.797793
	40	10.0956	9.89619	8.36111	8.43947	9.34653	9.71557		9.30908		0.746305
	45	10.5866	11.3641	9.61943	10.125	10.894	11.0639		10.6088		0.643781
	height difference (mm)	gruop1	gruop2	gruop3	gruop4	gruop5	gruop6		average value		standard deviation
with height correction algorithm	-45	0.0683243	0.0114531	0.0316456	0.0656855	0.0340428	0.0202342		0.0385642		0.0214497
	-40	0.047425	0.0548285	0.00851936	0.0721462	0.0336378	0.0453984		0.0436592		0.0195308
	-35	0.0458035	0.0487237	0.0294006	0.121268	0.00384615	0.032249		0.0468818		0.036308
	-30	0.0378132	0.03123	0.0580645	0.0390961	0.0117188	0.0204958		0.0330697		0.0147247
	-25	0.0581852	0.0401218	0.0386156	0.0621118	0.0160706	0.023252		0.0397262		0.0167044
	-20	0.0675676	0.0367607	0.0135628	0.0455982	0.0143885	0.00740741		0.0308809		0.0212916
	-15	0.0709326	0.0204861	0.0545135	0.0665017	0.0189394	0.0302723		0.0436076		0.0212552
	-10	0.0753665	0.0200883	0.0318689	0.0254513	0.0323396	0.0386699		0.0372974		0.0179892
	-5	0.0648479	0.00552486	0.0465202	0.0139754	0.0331269	0.0298602		0.0323092		0.0196677
	0	0.0593487	0.0312533	0.0334995	0.0601106	0.0319931	0.0241395		0.0400575		0.0142198
	5	0.050551	0.0221491	0.0337838	0.0212024	0.0231997	0.0269888		0.0296458		0.010249
	10	0.0515058	0.0489885	0.00324675	0.0175679	0.0106332	0.0163217		0.0247106		0.0186533
	15	0.0597267	0.0313235	0.0270546	0.0392307	0.0107955	0.0360138		0.0340241		0.0146465
	20	0.0559594	0.0194895	0.0166667	0.0380058	0.0550685	0.0328616		0.0363419		0.0153923
	25	0.037234	0.0189189	0.00465202	0.0186889	0.0389986	0.0384615		0.026159		0.012972
	30	0.0694845	0.0189586	0.0127389	0.059703	0.0164924	0.0340428		0.0352367		0.0219675
	35	0.0717013	0.0791018	0.0497213	0.0315669	0.0239479	0.00860026		0.0441066		0.0253047
	40	0.0389061	0.0458083	0.0467903	0.0268823	0.0130636	0.0119783		0.0305715		0.0143208
	45	0.0472822	0.0737694	0.0200091	0.0144262	0.0422526	0.0172005		0.0358233		0.0210843
