# Supplementary material for: Benchtop and Animal Validation of a Projective Imaging System for Potential Use in Intraoperative Surgical Guidance
Source: PLoS One. 2016 Jul 8;11(7):e0157794. doi: 10.1371/journal.pone.0157794 (PMC4938571; doi:10.1371/journal.pone.0157794)
Supplement: S3 File — (XLSX) [file pone.0157794.s003.xlsx]

## Sheet: Sheet1
time(s)	Fluorescence intesity(UA)
470	8.37911
474	15.2177
478	17.4083
482	18.8773
486	20.1037
490	21.2053
494	22.0241
498	23.1191
502	24.0614
506	24.1563
510	25.0519
514	25.8335
518	26.347
522	27.4858
526	28.2294
530	27.9854
534	29.0365
538	29.4602
542	30.431
546	30.5873
550	31.0124
554	31.5851
558	32.2542
562	32.6976
566	33.1293
570	33.6165
574	33.5267
578	34.6779
582	35.7239
586	34.9971
590	35.8313
594	36.3733
598	35.7546
602	36.1308
606	36.9313
610	36.7538
614	37.057
618	38.1731
622	38.2549
626	38.5383
630	38.5121
634	38.9912
638	39.5215
642	39.6654
646	39.7144
650	40.1549
654	41.4558
658	39.9554
662	40.6969
666	40.1424
670	40.496
674	40.6399
678	40.58
682	41.2243
686	40.7743
690	40.9233
694	41.2323
698	41.5303
702	41.5822
706	41.4456
710	41.3455
714	41.7363
718	41.1819
722	41.6976
726	41.1549
730	41.5888
734	41.3623
738	40.8524
742	41.4288
746	41.393
750	40.4434
754	41.3521
758	41.3382
762	41.2863
766	41.4792
770	41.3791
774	41.7684
778	41.8101
782	41.935
786	42.3097
790	42.1278
794	41.7589
798	41.4865
802	41.6129
806	41.8758
810	42.7078
814	43.1271
818	43.4083
822	43.2885
826	42.8488
830	42.9591
834	42.572
838	42.7531
842	42.5099
846	42.9233
850	43.1914
854	43.2264
858	43.3002
862	43.7984
866	43.4602
870	42.7677
874	42.7736
878	43.1731
882	43.2688
886	43.0745
890	43.065
894	43.1132
898	42.6516
902	43.298
906	42.9277
910	43.4653
914	43.3652
918	43.0592
922	43.3316
926	43.0037
930	43.4324
934	42.9664
938	42.9971
942	43.5617
946	43.3857
950	43.9788
954	43.9985
958	43.2922
962	42.7706
966	43.469
970	43.1249
974	42.8839
978	43.2411
982	42.8729
986	42.9153
990	42.4733
994	42.927
998	42.6311
1002	42.4858
1006	43.2367
1010	43.4478
1014	43.542
1018	43.9036
1022	43.011
1026	42.8444
1030	43.5201
1034	43.271
1038	43.1782
1042	43.737
1046	43.4682
1050	43.7568
1054	44.5661
1058	43.3667
1062	43.2038
1066	42.8145
1070	42.7663
1074	43.0672
1078	42.954
1082	43.393
1086	43.3689
1090	43.0058
1094	44.2243
1098	43.6143
1102	43.2841
1106	43.9036
1110	44.1928
1114	44.0804
1118	43.8503
1122	44.1687
1126	44.0387
1130	43.9131
1134	44.282
1138	44.0029
1142	43.4733
1146	43.7458
1150	43.8868
1154	43.6026
1158	43.4039
1162	43.8451
1166	43.683
1170	44.2389
1174	44.4054
1178	44.3747
1182	44.3229
1186	44.2893
1190	44.0869
1194	44.2564
1198	44.626
1202	44.084
1206	44.0577
1210	44.4638
1214	44.3937
1218	44.6786
1222	44.7597
1226	44.7999
1230	44.3185
1234	44.3448
1238	44.6253
1242	44.8488
1246	44.886
1250	44.4858
1254	45.1885
1258	45.1023
1262	45.5946
1266	45.3996
1270	46.0716
1274	45.6757
1278	45.7962
1282	45.3806
1286	45.74
1290	45.6194
1294	45.7619
1298	46.7166
1302	46.4222
1306	45.9635
1310	47.2089
1314	47.0248
1318	46.4032
1322	47.2345
1326	46.7955
1330	46.5296
1334	47.2747
1338	47.1505
1342	47.4755
1346	47.2228
1350	46.6801
1354	46.4375
1358	47.233
1362	47.3587
1366	46.9211
1370	46.905
1374	47.1417
1378	46.9649
1382	47.0745
1386	47.2206
1390	47.1497
1394	47.5814
1398	46.8093
1402	47.2841
1406	46.8093
1410	47.1534
1414	46.8583
1418	47.0402
1422	46.7787
1426	46.5654
1430	46.4032
1434	47.1417
1438	47.3265
1442	46.7874
1446	46.4551
1450	47.2118
1454	46.6618
1458	47.2878
1462	47.4697
1466	48.1468
1470	47.7904
1474	46.8042
1478	47.3185
1482	47.7239
1486	47.1395
1490	47.6684
1494	47.4617
1498	47.4061
1502	47.3682
1506	47.4397
1510	47.0891
1514	47.6954
1518	47.0329
1522	47.6202
1526	47.6903
1530	47.8086
1534	47.6392
1538	48.4668
1542	48.0022
1546	47.1899
1550	48.3141
1554	47.6574
1558	47.4609
1562	47.2294
1566	47.5405
1570	47.7677
1574	47.8685
1578	47.2389
1582	47.6056
1586	47.0292
1590	47.3908
1594	47.4879
1598	47.8846
1602	47.5639
1606	47.2381
1610	47.5413
1614	47.7261
1618	47.9423
1622	47.7721
1626	47.7991
1630	48.214
1634	48.8298
1638	47.8612
1642	48.0825
1646	47.4244
1650	48.0643
1654	48.3229
1658	48.2747
1662	47.8342
1666	48.5486
1670	48.0175
1674	48.0117
1678	47.2951
1682	46.4719
1686	45.8408
1690	46.8707
1694	47.1768
1698	46.9445
1702	47.428
1706	47.1417
1710	47.6472
1714	47.3009
1718	46.9123
1722	47.374
1726	46.6757
1730	46.6735
1734	46.4098
1738	46.9627
1742	45.4507
1746	46.8378
1750	46.7334
1754	46.1066
1758	46.0993
1762	45.9109
1766	46.1366
1770	46.6888
1774	46.3433
1778	45.7261
1782	47.6399
1786	46.6983
1790	45.7962
1794	46.6706
1798	46.5011
1802	46.7202
1806	46.2798
1810	46.2001
1814	47.2162
1818	47.1665
1822	46.531
1826	46.7648
1830	46.2228
1834	47.1907
1838	46.3974
1842	46.008
1846	47.0709
1850	45.9423
1854	45.9474
1858	46.0789
1862	46.206
1866	45.385
1870	45.775
1874	45.8517
1878	45.5427
1882	46.1176
1886	45.8817
1890	46.2549
1894	45.7166
1898	45.3448
1902	46.5632
1906	45.9248
1910	45.6384
1914	46.6085
1918	45.7604
1922	45.4646
1926	45.8167
1930	46.1191
1934	46.3857
1938	46.4916
1942	46.176
1946	46.2557
1950	46.1315
1954	46.786
1958	45.7268
1962	46.4295
1966	46.0869
1970	46
1974	44.9416
1978	45.1388
1982	45.3134
1986	45.8532
1990	45.4441
1994	44.7721
1998	44.0584
2002	44.4383
2006	44.176
2010	44.4478
2014	43.9218
2018	44.3397
2022	44.8897
2026	44.4025
2030	44.71
2034	45.0139
2038	45.2856
2042	45.2484
2046	44.6757
2050	44.1775
2054	44.9248
2058	44.4711
2062	44.683
2066	43.1264
2070	44.0489
2074	44.401
2078	44.5844
2082	44.0453
2086	43.6041
2090	43.7714
2094	43.8554
2098	44.176
2102	44.3879
2106	43.588
2110	44.2257
2114	44.729
2118	44.5829
2122	44.6545
2126	45.1227
2130	44.065
2134	44.6815
2138	44.7217
2142	45.1096
2146	45.038
2150	45.7217
2154	45.1388
2158	44.4069
2162	43.9606
2166	44.7465
2170	44.905
2174	44.8831
2178	44.8934
2182	44.3119
2186	45.0577
2190	44.0161
2194	44.458
2198	44.2907
2202	44.7064
2206	43.9591
2210	44.122
2214	44.1709
2218	43.6859
2222	43.5632
2226	43.599
2230	43.7546
2234	43.4215
2238	44.4339
2242	43.6932
2246	44.4193
2250	44.3338
2254	44.1234
2258	44.0519
2262	43.9744
2266	43.672
2270	43.0073
2274	43.748
2278	43.9839
2282	42.7874
2286	43.4463
2290	43.7261
2294	43.1198
2298	42.8101
2302	43.2776
2306	42.4974
2310	43.7392
2314	43.1563
2318	43.4653
2322	43.5215
2326	43.1556
2330	43.4207
2334	43.9985
2338	43.4638
2342	42.3813
2346	42.5909
2350	43.1037
2354	42.9737
2358	43.26
2362	42.8335
2366	42.3981
2370	42.7684
2374	42.1738
2378	42.3689
2382	42.2586
2386	42.8948
2390	41.7042
2394	41.3674
2398	42.8269
2402	41.7692
2406	42.2462
2410	41.664
2414	42.3645
2418	42.1921
2422	42.2133
2426	41.8912
2430	41.8108
2434	41.6202
2438	42.2673
2442	41.4865
2446	42.0497
2450	42.3083
2454	41.2075
2458	43.2425
2462	41.6698
2466	42.2659
2470	42.7816
2474	41.9021
2478	41.5026
2482	41.8707
2486	42.2169
2490	41.8802
2494	42.3009
2498	42.4164
2502	41.0774
2506	41.5413
2510	41.8627
2514	41.4624
2518	41.2725
2522	42.13
2526	40.8839
2530	41.1717
2534	41.0723
2538	40.1936
2542	40.0183
2546	41.2389
2550	40.8188
2554	40.412
2558	40.6231
2562	40.0972
2566	39.2155
2570	39.2075
2574	39.3996
2578	38.4098
2582	39.2082
2586	39.4996
2590	38.7809
2594	39.0438
2598	39.3776
2602	39.0292
2606	39.439
2610	39.1936
2614	38.7655
2618	38.0928
2622	37.7144
2626	38.6114
2630	37.7831
2634	38.5055
2638	37.1015
2642	37.3367
2646	36.7042
2650	37.2885
2654	37.2316
2658	38.1191
2662	37.4229
2666	37.0482
2670	37.374
2674	38.6311
2678	37.4726
2682	37.3017
2686	38.9722
2690	38.9299
2694	37.7283
2698	37.7297
2702	37.4543
2706	37.1286
2710	37.8766
2714	37.3426
2718	37.3565
2722	37.195
2726	37.5515
2730	37.3506
2734	37.2995
2738	36.4953
2742	36.9116
2746	36.7706
2750	38.1461
2754	37.2988
2758	37.3134
2762	36.9043
2766	37.2929
2770	38.4186
2774	38.2805
2778	38.0438
2782	39.1191
2786	37.7531
2790	37.0723
2794	37.2798
2798	37.4302
2802	38.8992
2806	37.2162
2810	37.1074
2814	36.8159
2818	35.6158
2822	37.2732
2826	38.4595
2830	40.2403
2834	37.6289
2838	44.1088
2842	42.7085
2846	41.103
2850	40.4098
2854	39.2337
2858	39.447
2862	38.5011
2866	36.8167
2870	35.6304
2874	35.2381
2878	35.588
2882	34.8196
2886	35.095
2890	35.2863
2894	35.9642
2898	34.6574
2902	34.5544
2906	33.9898
2910	33.6158
2914	33.1775
2918	32.6633
2922	31.469
2926	32.1892
2930	31.7611
2934	31.4083
2938	30.7253
2942	30.718
2946	29.7852
2950	29.2045
2954	28.8955
2958	28.656
2962	28.0278
2966	28.076
2970	27.2169
2974	27.1344
2978	26.5084
2982	26.0869
2986	25.9686
2990	25.6392
2994	24.7327
2998	25.3338
3002	24.9693
3006	25.3762
3010	25.6538
3014	25.2768
3018	25.6282
3022	26.7195
3026	27.802
3030	29.4485
3034	33.1344
3038	35.9065
3042	36.1702
3046	36.9131
3050	37.2505
3054	36.8926
3058	37.0292
3062	36.8028
3066	36.0343
3070	36.3499
3074	36.084
3078	37.523
3082	36.8722
3086	36.4361
3090	37.084
3094	35.8137
3098	36.2082
3102	36.4931
3106	38.0073
3110	37.7962
3114	39.5895
3118	40.767
3122	40.2717
3126	40.7918
3130	40.3528
3134	40.3265
3138	40.1556
3142	40.7721
3146	39.8824
3150	40.4149
3154	40.7159
3158	42.157
3162	41.9817
3166	41.9898
3170	41.8152
3174	41.7473
3178	41.3061
3182	41.8992
3186	41.7757
3190	42.2849
3194	41.7911
3198	42.3521
3202	42.9321
3206	42.8028
3210	42.4529
3214	42.8408
3218	43.3236
3222	42.5581
3226	42.8503
3230	43.7195
3234	43.4463
3238	44.5026
3242	43.3382
3246	43.2476
3250	44.0606
3254	43.8985
3258	44.3433
3262	43.6596
3266	44.2484
3270	44.5442
3274	44.4792
3278	45.2228
3282	46.0124
3286	44.9876
3290	45.3272
3294	44.8736
3298	46.0212
3302	46.8868
3306	46.3645
3310	46.2023
3314	46.3733
3318	46.5493
3322	46.5442
3326	46.2944
3330	46.8751
3334	46.737
3338	46.737
3342	45.6406
3346	47.6231
3350	47.5128
3354	47.3747
3358	45.9109
3362	45.9942
3366	45.9116
3370	46.821
3374	46.8145
3378	46.3864
3382	46.5844
3386	45.7845
3390	46.3828
3394	46.8174
3398	47.2316
3402	46.103
3406	45.2381
3410	45.7297
3414	45.7049
3418	46.0446
3422	46.0482
3426	46.2557
3430	45.9394
3434	45.7655
3438	45.9817
3442	46.9131
3446	45.7341
3450	46.3024
3454	46.4828
3458	47.6326
3462	46.7736
3466	46.924
3470	47.6384
3474	46.9642
3478	47.1673
3482	45.9598
3486	46.6297
3490	46.1665
3494	46.7626
3498	46.3689
3502	46.813
3506	46.2564
3510	47.2213
3514	46.7495
3518	47.3024
3522	47.7451
3526	47.3901
3530	47.5362
3534	48.0818
3538	47.767
3542	47.1147
3546	47.3367
3550	48.3499
3554	48.122
3558	47.195
3562	47.9905
3566	47.6172
3570	47.7056
3574	48.1454
3578	47.8466
3582	46.8985
3586	46.3776
3590	47.3835
3594	47.1841
3598	47.1045
3602	46.9328
3606	46.7925
3610	47.0804
3614	45.9744
3618	47.1147
3622	47.1446
3626	47.3492
3630	46.6056
3634	46.7714
3638	46.8656
3642	46.6991
3646	47.6311
3650	46.4901
3654	47.0972
3658	47.0102
3662	47.6874
3666	47.8671
3670	46.6392
3674	47.2228
3678	47.4134
3682	46.1081
3686	46.9357
3690	47.9262
3694	47.5354
3698	47.9189
3702	47.1673
3706	45.9145
3710	46.8013
3714	46.5771
3718	46.9313
3722	46.2096
3726	47.1417
3730	47.0248
3734	46.9416
3738	45.5457
3742	46.9313
3746	46.691
3750	46.1315
3754	46.7947
3758	46.1052
3762	46.6888
3766	46.9313
3770	47.1315
3774	46.9562
3778	47.0482
3782	46.7012
3786	46.3214
3790	47.0913
3794	46.8554
3798	46.6143
3802	46.1183
3806	46.9408
3810	46.4609
3814	46.3557
3818	45.7977
3822	46.8882
3826	46.1775
3830	46.2089
3834	45.7363
3838	45.5106
3842	45.2184
3846	45.5106
3850	45.5741
3854	45.6019
3858	46.0489
3862	45.8181
3866	45.3294
3870	45.7553
3874	45.5858
3878	45.4507
3882	45.531
3886	45.8605
3890	45.3703
3894	45.3871
3898	44.87
3902	45.3528
3906	44.6253
3910	45.1556
3914	45.8123
3918	44.5281
3922	45.3068
3926	45.2118
3930	44.824
3934	44.9766
3938	44.1191
3942	43.9956
3946	42.2169
3950	43.5668
3954	42.908
3958	42.7801
3962	43.111
3966	43.1096
3970	42.2191
3974	42.4748
3978	41.8262
3982	42.2856
3986	42.3199
3990	42.637
3994	42.5683
3998	41.8897
4002	41.8152
4006	41.5047
4010	41.5683
4014	41.9094
4018	40.9649
4022	41.1907
4026	41.8203
4030	42.4288
4034	42.1205
4038	42.0343
4042	41
4046	40.8868
4050	41.4741
4054	41.6048
4058	41.4631
4062	41.8342
4066	42.2732
4070	42.252
4074	41.5004
4078	42.1213
4082	41.9708
4086	41.5354
4090	40.8963
4094	41.2009
4098	41.7232
4102	42.5099
4106	40.6486
4110	41.1461
4114	40.7538
4118	40.8882
4122	41.0847
4126	41.878
4130	39.6647
4134	41.309
4138	41.7495
4142	40.5683
4146	40.2805
4150	39.6077
4154	39.9525
4158	40.2104
4162	38.905
4166	39.2498
4170	38.8736
4174	39.4003
4178	39.4551
4182	39.5413
4186	39.225
4190	38.9781
4194	39.0424
4198	38.4901
4202	38.5201
4206	39.5186
4210	39.4339
4214	39.6954
4218	38.6523
4222	39.0745
4226	39.1315
4230	39.0358
4234	38.9481
4238	37.4025
4242	37.9649
4246	38.4726
4250	37.9518
4254	38.3689
4258	38.3433
4262	38.6311
4266	38.3835
4270	37.9708
4274	37.6581
4278	37.8663
4282	38.5902
4286	38.6209
4290	38.8824
4294	38.282
4298	38.4704
4302	39.5909
4306	38.6662
4310	38.569
4314	39.2973
4318	37.5223
4322	37.6318
4326	38.4032
4330	38.58
4334	38.1622
4338	38.6121
4342	37.4777
4346	38.1286
4350	37.9766
4354	37.6406
4358	37.8408
4362	37.6165
4366	38.187
4370	37.8167
4374	38.569
4378	38.5026
4382	38.7056
4386	38.4536
4390	37.832
4394	38.767
4398	38.3587
4402	38.5055
4406	38.2359
4410	38.1534
4414	38.4777
4418	38.4025
4422	38.1329
4426	38.6998
4430	38.4419
4434	38.4047
4438	38.5259
4442	38.8488
4446	38.011
4450	37.9774
4454	37.2513
4458	37.2637
4462	37.6311
4466	38.3572
4470	38.8327
4474	39.3959
4478	39.2936
4482	38.9898
4486	39.8576
4490	40.176
4494	40.6289
4498	40.8722
4502	40.4996
4506	41.1738
4510	41.6238
4514	41.9131
4518	41.2104
4522	41.0657
4526	41.2126
4530	40.9613
4534	40.962
4538	40.9869
4542	41.0928
4546	41.5354
4550	41.0862
4554	41.2045
4558	41.3565
4562	40.9189
4566	42.0321
4570	41.9795
4574	42.401
4578	42.3915
4582	43.3229
4586	43.3221
4590	43.2805
4594	44.0687
4598	44.0292
4602	44.0058
4606	44.0592
4610	43.7706
4614	43.6465
4618	44.7005
4622	44.4456
4626	45.1147
4630	44.9313
4634	44.6603
4638	44.5164
4642	45.2337
4646	44.8072
4650	45.3367
4654	44.6297
4658	44.0716
4662	44.2118
4666	43.9905
4670	43.5858
4674	44.0475
4678	43.5252
4682	44.0504
4686	42.9664
4690	42.3682
4694	42.431
4698	42.6085
4702	41.4726
4706	41.0058
4710	40.3747
4714	40.1118
4718	40.4134
4722	39.179
4726	38.8524
4730	39.0891
4734	38.8583
4738	38.718
4742	37.7809
4746	37.7984
4750	38.5982
4754	37.1286
4758	36.1088
4762	36.111
4766	35.7969
4770	35.6129
4774	35.599
4778	35.0299
4782	34.4602
4786	33.9218
4790	34.233
4794	35.0431
4798	34.4726
4802	33.8809
4806	33.9671
4810	34.3119
4814	33.7736
4818	33.5603
4822	33.2111
4826	32.8671
4830	32.8035
4834	33.9971
4838	33.2768
4842	33.4332
4846	33.1008
4850	33.3974
4854	32.9752
4858	32.7085
4862	32.7816
4866	33.3798
4870	32.7151
4874	32.8042
4878	33.4266
4882	32.8671
4886	33.0533
4890	32.6041
4894	32.4799
4898	32.4142
4902	32.4909
4906	32.6866
4910	32.737
4914	32.8371
4918	33.0548
4922	33.1563
4926	33.0299
4930	32.7246
4934	32.6063
4938	32.9459
4942	33.1907
4946	33.1914
4950	33.1264
4954	32.6472
4958	33.16
4962	33.317
4966	33.691
4970	34.195
4974	33.0993
4978	33.7904
4982	33.149
4986	33.3324
4990	33.3718
4994	33.2593
4998	33.954
5002	33.6348
5006	33.9299
5010	34.1191
5014	33.9942
5018	34.1629
5022	33.9394
5026	34.7356
5030	34.8305
5034	34.5391
5038	34.8539
5042	35.092
5046	34.7122
5050	34.4792
5054	34.843
5058	34.802
5062	34.645
5066	35.3061
5070	34.8707
5074	34.8897
5078	34.8546
5082	34.4836
5086	34.4974
5090	35.2491
5094	34.5858
5098	35.3243
5102	34.756
5106	34.9693
5110	35.1234
5114	34.9094
5118	34.5741
5122	34.5486
5126	35.0058
5130	34.4967
5134	34.9664
5138	35.7378
5142	35.5398
5146	35.1023
5150	36.6435
5154	36.6896
5158	36.3419
5162	35.9912
5166	35.645
5170	35.2221
5174	35.7648
5178	36.3119
5182	35.6012
5186	36.0205
5190	35.4244
5194	35.8992
5198	36.0533
5202	35.8386
5206	35.1023
5210	35.6961
5214	35.0687
5218	35.214
5222	35.2374
5226	35.1125
5230	34.7597
5234	34.0336
5238	34.3455
5242	34.2812
5246	34.9547
5250	34.6903
5254	34.8072
5258	34.9649
5262	34.4711
5266	34.9693
5270	34.8809
5274	34.0972
5278	34.0409
5282	33.9364
5286	34.0263
5290	33.6392
5294	33.7794
5298	33.6041
5302	33.5763
5306	33.5128
5310	33.5405
5314	33.3258
5318	32.9847
5322	33.3784
5326	33.534
5330	32.8678
5334	33.2907
5338	33.1907
5342	32.5836
5346	33.4332
5350	33.114
5354	33.0804
5358	33.5902
5362	32.9606
5366	33.3477
5370	33.1709
5374	33.1607
5378	32.9949
5382	33.0745
5386	33.1205
5390	33.5771
5394	33.5917
5398	33.6063
5402	33.3901
5406	33.1768
5410	33.0657
5414	32.7436
5418	32.8035
5422	33.0373
5426	33.1541
5430	32.279
5434	32.8393
5438	33.3981
5442	32.8335
5446	33.6099
5450	34.3433
5454	34.0234
5458	34.1607
5462	34.1132
5466	35.1096
5470	34.3061
5474	33.8627
5478	34.2323
5482	34.737
5486	34.7473
5490	34.9072
5494	36.3784
5498	35.26
5502	35.6107
5506	35.7648
5510	35.4872
5514	35.9598
5518	35.6238
5522	36.2615
5526	36.2001
5530	36.9525
5534	37.2454
5538	36.8196
5542	36.5515
5546	36.1578
5550	36.1278
5554	36.0212
5558	36.6991
5562	36.5661
5566	36.2221
5570	36.2308
5574	36.4741
5578	36.019
5582	36.6216
5586	36.214
5590	36.0205
5594	36.9328
5598	36.5646
5602	36.7407
5606	36.6815
5610	36.3389
5614	36.3842
5618	36.3725
5622	36.095
5626	35.6859
5630	36.2155
5634	36.2505
5638	36.3996
5642	36.2527
5646	38.1812
5650	36.9496
5654	36.9701
5658	37.1066
5662	37.2593
5666	37.7042
5670	36.7787
5674	36.6837
5678	37.5201
5682	37.1417
5686	36.6691
5690	36.8232
5694	36.3543
5698	36.4675
5702	37.4193
5706	38.4295
5710	37.0621
5714	38.8809
5718	38.0789
5722	37.905
5726	38.0044
5730	38.7736
5734	39.4076
5738	39.2454
5742	39.2104
5746	38.2936
5750	39.1359
5754	39.363
5758	38.149
5762	39.1585
5766	38.6267
5770	38.3411
5774	38.2805
5778	38.0825
5782	37.7122
5786	38.4485
5790	38.0161
5794	38.7575
5798	37.8766
5802	37.8729
5806	38.2688
5810	38.198
5814	38.4317
5818	38.2345
5822	36.9649
5826	37.5391
5830	37.3448
5834	37.4909
5838	37.3192
5842	37.6413
5846	36.3733
5850	37.1381
5854	37.8583
5858	36.8692
5862	36.4682
5866	36.3776
5870	36.0599
5874	36.5763
5878	36.7012
5882	37.1351
5886	37.2374
5890	37.3543
5894	37.1183
5898	37.4529
5902	37.1782
5906	37.4733
5910	37.5705
5914	37.6326
5918	37.3543
5922	37.4858
5926	37.2447
5930	37.8093
5934	36.8488
5938	37.9679
5942	38.2513
5946	37.6698
5950	37.8517
5954	37.8766
5958	38.5822
5962	38.3791
5966	38.5318
5970	38.756
5974	39.637
5978	39.5383
5982	39.5544
5986	40.8795
5990	41.0599
5994	41.271
5998	41.4617
6002	42.1264
6006	42.7736
6010	42.122
6014	42.7451
6018	42.4449
6022	42.7378
6026	42.1497
6030	41.7743
6034	42.4821
6038	42.3988
6042	42.2264
6046	42.076
6050	41.7531
6054	42.1001
6058	41.9467
6062	41.4814
6066	41.2586
6070	41.5047
6074	41.179
6078	41.6538
6082	41.7356
6086	40.8466
6090	40.4901
6094	40.1476
6098	40.8934
6102	41.0511
6106	39.8758
6110	39.2776
6114	39.8386
6118	37.9635
6122	37.0672
6126	38.2688
6130	35.4843
6134	35.1169
6138	33.1191
6142	32.6983
6146	32.1819
6150	32.1446
6154	30.9496
6158	31.1892
6162	30.0657
6166	31.8824
6170	29.9423
6174	30.9591
6178	30.2527
6182	31.4609
6186	29.5515
6190	30.9065
6194	32.4142
6198	33.7904
6202	35.0679
6206	38.3353
6210	37.2659
6214	36.2863
6218	37.6676
6222	38.0672
6226	38.9408
6230	38.9759
6234	39.3857
6238	38.9277
6242	38.6092
6246	41.927
6250	40.1768
6254	41.1848
6258	42.2264
6262	42.992
6266	42.4668
6270	44.1497
6274	44.2177
6278	43.6435
6282	42.6275
6286	41.2893
6290	39.13
6294	36.6764
6298	35.6143
6302	33.1001
6306	31.065
6310	30.0037
6314	29.1213
6318	30.9372
6322	29.821
6326	31.2966
6330	30.9489
6334	31.5303
6338	30.2666
6342	30.9021
6346	30.2863
6350	29.5975
6354	29.9679
6358	29.2206
6362	28.748
6366	29.1585
6370	29.3002
6374	29.6238
6378	28.7728
6382	29.2673
6386	28.4748
6390	26.1541
6394	25.656
6398	25.1863
6402	27.1337
6406	25.0424
6410	25.6844
6414	25.1176
6418	24.5946
6422	23.9489
6426	23.4156
6430	24.3053
6434	24.6041
6438	24.6691
6442	23.3864
6446	24.6085
6450	24.8232
6454	23.8897
6458	24.9584
6462	25.8532
6466	24.3075
6470	24.5201
6474	24.8145
6478	25.7129
6482	25.3294
6486	26.1001
6490	26.2776
6494	27.1037
6498	29.5347
6502	30.3287
6506	29.1096
6510	30.6194
6514	30.1088
6518	29.5829
6522	29.3652
6526	29.3046
6530	28.4858
6534	28.347
6538	30.2089
6542	23.3324
6546	26.8707
6550	26.5172
6554	24.4339
6558	23.3265
6562	21.7122
6566	23.3053
6570	22.6311
6574	22.4237
6578	25.1636
6582	23.2294
6586	23.1308
6590	22.5668
6594	20.756
6598	22.4653
6602	22.1746
6606	23.6896
6610	22.1826
6614	22.6728
6618	23.2907
6622	22.103
6626	21.0877
6630	21.9759
6634	21.9854
6638	22.5405
6642	21.2206
6646	23.0723
6650	21.5982
6654	21.9321
6658	22.4879
6662	22.2367
6666	23.2973
6670	24.458
6674	20.5997
6678	21.821
6682	22.2257
6686	22.8291
6690	22.3148
6694	23.1278
6698	23.4726
6702	22.8912
6706	21.9328
6710	21.4076
6714	21.8583
6718	21.599
6722	20.9525
6726	20.5924
6730	22.2922
6734	21.6187
6738	20.5018
6742	21.1395
6746	21.3426
6750	21.5201
6754	19.9123
6758	20.6742
6762	21.4018
6766	20.9226
6770	18.6056
6774	19.2462
6778	19.2513
6782	19.8714
6786	20.111
6790	20.7779
6794	20.5836
6798	18.9839
6802	20.2381
6806	20.824
6810	20.0285
6814	20.5442
6818	20.2856
6822	20.6903
6826	20.5727
6830	20.8283
6834	20.6516
6838	20.9489
6842	21.0745
6846	21.2593
6850	20.916
6854	20.5252
6858	20.748
6862	20.8919
6866	19.9825
6870	20.3031
6874	20.2476
6878	20.1687
6882	19.7765
6886	20.3053
6890	20.198
6894	19.5537
6898	19.9123
6902	19.9102
6906	20.076
6910	20.4858
6914	19.9847
6918	20.5573
6922	20.7188
6926	19.8809
6930	20.7611
6934	21.5047
6938	21.7341
6942	21.8291
6946	21.1234
6950	22.3879
6954	22.0095
6958	22.5113
6962	22.8481
6966	22.5296
6970	22.7458
6974	23.2579
6978	22.8634
6982	22.9511
6986	22.9912
6990	23.1191
6994	23.8225
6998	24.0168
7002	24.2264
7006	24.206
7010	23.6297
7014	23.9036
7018	24.4945
7022	23.4047
7026	20.1914
7030	23.748
7034	23.1424
7038	23.6808
7042	22.9131
7046	23.6143
7050	23.6633
7054	22.3689
7058	22.886
7062	23.7692
7066	24.6224
7070	24.1388
7074	24.1096
7078	24.9452
7082	24.0058
7086	23.9993
7090	23.344
7094	23.6749
7098	23.5807
7102	23.6917
7106	23.1724
7110	23.4974
7114	23.6362
7118	24.3484
7122	23.531
7126	23.9394
7130	24.2652
7134	24.4624
7138	23.8057
7142	24.1921
7146	24.2579
7150	24.0095
7154	23.7589
7158	24.4785
7162	24.1972
7166	23.6771
7170	23.8919
7174	24.0066
7178	24.4617
7182	23.718
7186	24.7443
7190	24.1001
7194	24.168
7198	24.6253
7202	25.6669
7206	24.924
7210	24.7757
7214	25.6026
7218	24.981
7222	24.0409
7226	24.2484
7230	25.271
7234	25.9569
7238	25.2878
7242	25.9839
7246	25.7918
7250	25.3382
7254	25.3543
7258	25.531
7262	26.6377
7266	25.6092
7270	25.4003
7274	25.3046
7278	25.6881
7282	25.7012
7286	25.4697
7290	25.4748
7294	25.8583
7298	26.1008
7302	26.0343
7306	25.7904
7310	26.9985
7314	26.3024
7318	26.8671
7322	26.3791
7326	25.5763
7330	26.4032
7334	26.4047
7338	26.1819
7342	27.3134
7346	26.0913
7350	27.9715
7354	27.7064
7358	26.6589
7362	26.5946
7366	26.466
7370	26.3053
7374	26.4514
7378	27.0329
7382	26.2841
7386	27.8473
7390	27.0636
7394	27.2462
7398	27.1914
7402	28.7224
7406	27.3199
7410	27.4375
7414	27.4551
7418	26.6735
7422	28.0234
7426	26.4799
7430	26.4836
7434	28.5347
7438	27.4186
7442	27.366
7446	27.5464
7450	28.0256
7454	28.4229
7458	26.9036
7462	27.2337
7466	27.0935
7470	27.4989
7474	26.4032
7478	27.1804
7482	27.504
7486	26.8795
7490	27.9942
7494	27.2425
7498	27.6764
7502	28.5354
7506	28.3996
7510	28.7582
7514	27.8656
7518	26.8437
7522	27.4339
7526	28.5953
7530	28.3484
7534	27.6004
7538	28.3375
7542	28.8853
7546	29.4777
7550	29.385
7554	28.3097
7558	28.4828
7562	29.1863
7566	28.1337
7570	27.6129
7574	28.6304
7578	27.9927
7582	28.065
7586	28.6822
7590	28.008
7594	28.6779
7598	27.2849
7602	27.7115
7606	27.71
7610	28.9284
7614	27.515
7618	26.9795
7622	29.0168
7626	26.859
7630	28.0424
7634	28.141
7638	27.0862
7642	27.3382
7646	28.5676
7650	28.8904
7654	27.8356
7658	28.1644
7662	28.9416
7666	28.141
7670	29.8174
7674	28.0511
7678	27.8218
7682	28.168
7686	27.8473
7690	28.1819
7694	27.9116
7698	28.1819
7702	27.5493
7706	28.5807
7710	27.8795
7714	26.989
7718	27.3864
7722	27.9788
7726	27.4193
7730	27.401
7734	28.0606
7738	28.2498
7742	27.179
7746	28.6238
7750	27.3236
7754	28.1169
7758	27.2922
7762	27.4536
7766	27.6603
7770	27.4543
7774	26.6158
7778	26.8561
7782	26.7831
7786	27.0431
7790	26.5383
7794	27.2995
7798	27.5237
7802	27.1103
7806	27.1629
7810	26.9131
7814	27.7071
7818	27.0168
7822	27.0314
7826	28.103
7830	27.3915
7834	26.4514
7838	27.6019
7842	26.87
7846	27.0175
7850	26.8028
7854	27.1497
7858	27.3981
7862	27.1695
7866	27.886
7870	27.0614
7874	27.401
7878	26.9372
7882	27.8283
7886	27.7232
7890	27.0394
7894	27.5566
7898	27.0555
7902	27.2491
7906	28.1293
7910	27.2462
7914	27.1045
7918	27.656
7922	27.3031
7926	27.1644
7930	26.8802
7934	26.2542
7938	27.7129
7942	27.1673
7946	27.7977
7950	27.7977
7954	27.7151
7958	27.5237
7962	28.55
7966	27.3791
7970	27.6004
7974	28.4171
7978	27.6662
7982	27.6413
7986	27.1315
7990	26.7363
7994	27.466
7998	27.9533
8002	28.1636
8006	27.8999
8010	28.607
8014	28.9028
8018	28.7838
8022	29.4821
8026	29.4105
8030	29.4441
8034	28.599
8038	28.8787
8042	28.5851
8046	28.225
8050	28.2235
8054	28.6494
8058	28.6129
8062	28.233
8066	28.2454
8070	29.0329
8074	28.3316
8078	27.9036
8082	28.6004
8086	28.3178
8090	28.5033
8094	29.1541
8098	28.0241
8102	28.439
8106	28.1213
8110	28.7436
8114	28.8123
8118	28.2849
8122	27.7889
8126	27.374
8130	28.4207
8134	27.5106
8138	28.1863
8142	28.1329
8146	27.7253
8150	29.5259
8154	28.439
8158	28.2936
8162	27.7538
8166	28.9145
8170	28.4427
8174	28.6443
8178	28.6114
8182	28.2294
8186	27.569
8190	28.0723
8194	27.8503
8198	28.3141
8202	28.1497
8206	28.6589
8210	27.8583
8214	27.5544
8218	28.3879
8222	28.1308
8226	27.7918
8230	28.1293
8234	27.2834
8238	27.6479
8242	27.8853
8246	27.9394
8250	27.6611
8254	27.7341
8258	27.5668
8262	28.2871
8266	27.8817
8270	28.8305
8274	27.8444
8278	28.0029
8282	27.8137
8286	27.5471
8290	27.9481
8294	27.5888
8298	27.9131
8302	28.1541
8306	28.1074
8310	28.2301
8314	28.5793
8318	28.7633
8322	28.2337
8326	29.4207
8330	28.6567
8334	28.4982
8338	28.4821
8342	29.0782
8346	28.6435
8350	29.2228
8354	28.8028
8358	29.4427
8362	28.8137
8366	28.756
8370	28.3952
8374	27.8919
8378	28.1519
8382	27.6859
8386	28.4193
8390	27.9876
8394	28.3367
8398	29.45
8402	28.4602
8406	28.0818
8410	28.0774
8414	28.5727
8418	28.8356
8422	30.7385
8426	31.6567
8430	28.9752
8434	30.3506
8438	28.531
8442	28.4843
8446	27.7611
8450	28.2359
8454	28.3857
8458	28.7327
8462	27.7772
[truncated: 5,352 more rows]
